# Supplementary material for: Self-sampling versus health care professional-guided swab collection for SARS-CoV-2 testing
Source: Infection. 2021 May 10;49(5):927–34. doi: 10.1007/s15010-021-01614-9 (PMC8107404; doi:10.1007/s15010-021-01614-9)
Supplement: Supplementary file 2 — All raw data are depicted in a separate Excel file (XLSX 17 kb) [file 15010_2021_1614_MOESM2_ESM.xlsx]

## Sheet: all
HCP-OPS available	SC-OPS1 available	SC-OPS2 available	SC-ARS available	HCP-OPS result	SC-OPS1 result	SC-OPS2 result	SC-ARS result	Informed Consent available (1=yes)	Questionnaire available (1=yes)	Question 1: Which challenges occurred during self-sampling? Answer none (1=yes)	Question 1: Which challenges occurred during self-sampling? Answer pain (1=yes)	Question 1: Which challenges occurred during self-sampling? Answer gag reflex (1=yes)	Question 1: Which challenges occurred during self-sampling? Answer bleeding (1=yes)	Question 1: Which challenges occurred during self-sampling? Answer I did not understand the instruction for self-sampling (1=yes)	Question 1: Which challenges occurred during self-sampling? Answer I was not sure where exactly to collect the sample in the throat (1=yes)	Question 1: Which challenges occurred during self-sampling? Answer I failed to put the swab into the tube (1=yes)	Question 1: Which challenges occurred during self-sampling? Answer I needed help from another person to perform self-sampling (1=yes)	Question 2: Which way would you generally prefer? Answer Self-sampling (1=yes)	Question 2: Which way would you generally prefer? Answer Health-care personnel guided sampling (1=yes)	Question 2: Which way would you generally prefer? Answer I do not mind (1=yes)	Question 3: Can you explain your choice? Answer Self-sampling is less uncomfortable (1=yes)	Question 3: Can you explain your choice? Answer Self-sampling is less frightening (1=yes)	Question 3: Can you explain your choice? Answer Self-sampling is easier (1=yes)	Question 3: Can you explain your choice? Answer Self-sampling is less time consuming (1=yes)	Question 3: Can you explain your choice? Answer health care professional guided sampling is less uncomfortable (1=yes)	Question 3: Can you explain your choice? Answer I feel more secure with health care professional-guided testing (1=yes)	Question 3: Can you explain your choice? Answer I am less frightened if health care professionals collect the sample (1=yes)	Question 3: Can you explain your choice? Answer health care professional guided sampling is easier (1=yes)	Question 3: Can you explain your choice? Answer health care professional-guided sampling is less time consuming (1=yes)	Question 4: Would self-sampling at home be conceivable for you? Answer: Yes (1=yes)	Question 4: Would self-sampling at home be conceivable for you? Answer: No (1=yes)	Age at sampling date	Gender 2female 3male 4other	First PCR with positive result for SARS-CoV-2 in days before the self sampling	Start of symptoms > 7 days before self sampling	No symptoms	IgG serology positive before or on the day of self sampling	More than 3 different symptoms	Number of indicated symptoms	Severity of Covid-19 disease
x	x	x		370000	620000	60200	NA	1	1	1		0						1	0	0	1		1							1	0	70	3	2	0	0	0	0	1	3
x	x	x	x	7920	94800	19900	0	1	1	0		1						0	1	0						1		1		1	0	84	2	1	0	0	0	0	2	2
x	x	x		180000	14000000	2400000	NA	1	1	1		0						0	0	1										1	0	30	3	0	NA	1	0	0	0	1
x	x	x	x	0	0	0	0	1	1	1		0						1	0	0				1						1	0	58	2	23	1	0	1	0	3	3
x	x	x		670	0	0	NA	1	1	0		1						0	0	1										1	0	46	2	10	1	0	1	1	4	3
x	x	x		2150	11390	8390	NA	1	1	0	1	1						0	1	0						1				1	0	49	3	2	1	0	0	0	2	4
x	x	x		2400000	62600	180000	NA	1	1	0		1						0	0	1										1	0	62	3	3	1	0	0	0	3	4
x	x	x	x	250	2290	0	0	1	1	1		0						1	0	0										NA	NA	69	3	8	0	0	1	1	4	3
x	x	x	x	0	2170	0	0	1	1	0		1						NA	NA	NA						1	1	1		1	0	41	2	2	0	0	0	0	2	3
x	x	x	x	250	6330	25600	0	1	1	1		0						1	0	0				1						1	0	62	3	0	NA	1	0	0	0	1
x	x	x		250	0	0	NA	1	1	0		1						0	0	1										1	0	47	2	1	1	0	1	0	3	3
x	x		x	0	9080	NA	0	1	1	1		0						1	0	0			1							1	0	69	2	25	NA	1	0	0	0	2
x	x	x	x	13710	3010	250	0	1	1	0		1						0	1	0						1		1		0	1	51	3	4	0	0	0	1	5	4
x	x	x	x	2000000	190000	18800	0	1	1	1		0						1	0	0			1			1		1		1	0	60	2	8	0	0	1	1	4	3
x	x	x		0	0	0	NA	1	1	1		0						1	0	0	1	1	1	1						1	0	81	3	18	1	0	1	0	3	4
x	x	x		0	0	0	NA	1	1	0		1						1	0	0	1	1	1	1			1			1	0	67	3	0	0	0	0	0	1	1
x	x	x	x	0	0	0	0	1	1	0		1						0	1	0						1				0	1	83	2	15	1	0	1	0	2	4
x	x	x	x	0	0	250	0	1	1	0		1						1	0	0			1							NA	NA	39	3	12	1	0	1	0	3	3
x	x	x		4460	44500	140000	NA	1	1	0		1						NA	NA	NA										NA	NA	33	3	1	0	0	0	0	1	2
x	x	x		0	0	0	NA	1	1	0		1						0	0	1									1	1	0	73	2	21	1	0	1	0	3	4
x	x	x	x	6070	250	33160	0	1	1	0		1						0	0	1										1	0	70	3	5	0	0	1	0	2	4
x	x	x		26000000	1600000	3400000	NA	1	1	1		0						0	0	1										1	0	26	3	1	0	0	0	1	6	4
x	x	x		585	0	250	NA	1	1	1		0						0	0	1										1	0	86	2	0	1	0	0	0	1	2
x	x	x		544	250	0	NA	1	1	0		1						1	0	1	1		1							1	0	75	2	5	0	0	1	0	2	4
x	x	x		5920	545	325	NA	1	1	0		1						0	0	1										1	0	60	2	11	1	0	0	0	3	4
x	x	x	x	8800	0	0	0	1	1	1		0						0	0	1		1								1	0	44	2	5	1	0	0	0	2	4
x	x	x		250	0	0	NA	1	1	0		1						0	1	0					1					1	0	68	3	0	0	0	0	0	3	4
x	x	x		46900	130000	1590	NA	1	1	1		0						1	0	0	1	1	1	1						NA	NA	45	3	1	0	0	1	0	3	3
x	x	x	x	0	0	160000000	0	1	1	0		1						1	0	0	1									NA	NA	44	3	18	0	0	0	1	6	4
x	x	x		100000	56250	11500	NA	1	1	0		1			1			0	1	0						1				NA	NA	57	3	1	0	0	0	1	4	2
x	x	x		1100000	730000	1900000	NA	1	1	1		0						0	0	1										1	0	54	3	0	0	0	0	1	5	3
x	x	x		0	0	0	NA	1	1	0		1						0	0	1										NA	NA	51	2	0	NA	1	0	0	0	3
x	x	x		402000	52000	43500	NA	1	1	1		0						0	0	1										NA	NA	73	2	1	1	0	0	0	2	3
x	x	x		12600	44600	88500	NA	1	1	1		0						1	0	0			1							1	0	61	3	1	NA	1	0	0	0	1
x	x	x		250	2850	11500	NA	1	1	0		1						NA	NA	NA										NA	NA	59	3	2	0	0	0	1	5	3
x	x	x	x	340	8300	1240	0	1	1	0		1			1			0	1	1			1			1				NA	NA	36	2	4	1	0	0	0	2	3
x	x	x		8000	4050	250	NA	1	1	1		0						0	0	1						1		1		1	0	40	2	6	1	0	0	1	4	2
x	x	x	x	21200	120000	180000	0	1	1	0		0			1			0	1	0						1				NA	NA	74	3	0	0	0	0	0	1	2
x	x	x	x	86900	7450	5210	0	1	1	0		1						1	0	0	1									NA	NA	31	3	7	0	0	0	1	6	4
x	x	x		0	1660	250	NA	1	1	0		0		1	1			0	1	0						1				0	1	68	3	5	1	0	1	1	4	3
x	x	x		59400	23000000	5300000	NA	1	1	1		0						1	0	0										1	0	54	3	1	0	0	0	0	3	3
x	x	x		570000	6280	12600	NA	1	1	1		0				1		1	0	0	1		1							1	0	90	3	20	1	0	1	0	1	3
x	x	x		2100000	250	3100	NA	1	1	1		0						1	0	0	1									1	0	76	3	4	0	0	0	0	3	2
x	x	x		8750	5050	6800	NA	1	1	1		0						1	0	0			1							1	0	68	2	1	0	0	0	0	3	3
x	x	x	x	0	0	0	0	1	1	1		0						0	1	0						1		1		1	0	78	3	20	1	0	1	0	2	3
x	x	x		1050	0	250	NA	1	1	0		1						1	0	0			1							1	0	56	3	0	1	0	1	0	1	3
x	x	x		250	250	0	NA	1	1	1		0						0	1	0					1					0	1	79	2	1	NA	1	0	0	0	1
x	x	x		650	0	1550	NA	1	1	1		0						0	0	1										1	0	39	3	5	1	0	0	0	1	4
x	x	x	x	0	0	0	0	1	1	1		0						0	0	1						1				1	0	48	3	13	1	0	1	0	3	4
x	x	x	x	0	0	0	0	1	1	1		0						0	0	1										1	0	61	3	1	1	0	1	0	1	3
x	x	x	x	3570	160000	73600	0	1	1	0		1					1	0	1	0						1				NA	NA	67	2	1	0	0	0	1	4	2
x	x	x	x	5400000	330000	1700000	250	1	1	1		0						0	0	1			1			1				1	0	39	3	1	1	0	0	0	1	3
x	x	x		0	3045	0	NA	1	1	1		0						0	0	1										1	0	62	2	1	1	0	1	1	5	4
x	x	x		470000	60000	100000	NA	1	1	0		1						1	0	0	1									1	0	54	2	4	0	0	0	0	1	3
x	x	x		250	250	250	NA	1	1	0		1						0	0	1										1	0	52	3	0	0	0	0	0	3	3
x	x	x		31500	0	0	NA	1	1	0		1						0	0	1										1	0	56	3	6	1	0	1	1	4	4
x	x	x	x	110000	0	0	0	1	1	1		0						0	0	1										1	0	62	2	1	0	0	0	1	4	3
x	x	x	x	7950	3950	960	0	1	1	0		1						0	1	0						1				NA	NA	32	2	2	NA	1	0	0	0	4

## Sheet: explanation
1=yes
0=no
If not stated otherwise
NA= not available
